# Supplementary material for: Walking Speed Assessed by 4-Meter Walk Test in the Community-Dwelling Oldest Old Population in Vietnam
Source: Int J Environ Res Public Health. 2022 Aug 9;19(16):9788. doi: 10.3390/ijerph19169788 (PMC9407834; doi:10.3390/ijerph19169788)
Supplement: Supplementary file 1 [file ijerph-19-09788-s001.zip]

Archive with 1 entries (1 files):
- ijerph-1755412-supplementary.pdf
